# Supplementary material for: Conductometric and Thermodynamic Studies of Selected Imidazolium Chloride Ionic Liquids in N,N-Dimethylformamide at Temperatures from 278.15 to 313.15 K
Source: Molecules. 2024 Mar 19;29(6):1371. doi: 10.3390/molecules29061371 (PMC10974909; doi:10.3390/molecules29061371)
Supplement: Supplementary file 1 [file molecules-29-01371-s001.zip]

Archive with 1 entries (1 files):
- molecules-2915802-supplementary.pdf
